# Supplementary material for: TRIB3-EGFR interaction promotes lung cancer progression and defines a therapeutic target
Source: Nat Commun. 2020 Jul 21;11:3660. doi: 10.1038/s41467-020-17385-0 (PMC7374170; doi:10.1038/s41467-020-17385-0)
Supplement: Supplementary file 4 — Source Data [file 41467_2020_17385_MOESM4_ESM.xlsx]

## Sheet: Fig.1 Data
Fig.1a	Relative Protein Level (Fold of H1703)
	H1703		H2170		H157		H1395		H460		A549		H1975		H1650
	EGFR	TRIB3	EGFR	TRIB3	EGFR	TRIB3	EGFR	TRIB3	EGFR	TRIB3	EGFR	TRIB3	EGFR	TRIB3	EGFR	TRIB3
	1.15	0.77	0.085	0.048	0.85	0.047	0.04	0.077	0.24	0.61	1.76	2.65	1.18	1.68	1.82	0.041
	1.03	1.06	0.031	0.073	0.92	0.07	0.024	0.089	0.48	0.72	1.64	3.93	0.55	0.64	0.89	0.047
	0.82	1.16	0.093	0.05	0.49	0.34	0.11	0.29	0.38	0.29	2.35	1.12	0.48	0.87	1.16	0.029
Fig.1e	TRIB3 Expression			EGFR Expression			Fig.1f	Protein Expression			Fig.1g	Survival (1 :mouse died at that time; 0:mice was still censored at that time)
	Lung Cancer(n=161)	Adjacent(n=154)		Lung Cancer(n=156)	Adjacent(n=158)			TRIB3(n=74)	EGFR(n=74)			time	TRIB3/EGFR both High (n = 38)	TRIB3/EGFR Single or Simultanous Low (n = 109)
	9626.28	47002.1		397.051	38.3574			145718	34213.8			59	0
	145718	88832		34213.8	111.962			5370.18	663.998			29	1
	60063.3	52338.2		4028.56	8.29349			8518.91	0			68	0
	12673.8	49207.4		245994	340.033			929.971	0			66	0
	5370.18	11424.9		663.998	293.901			28450.1	102.114			64	0
	8225.5	13807.6		4202.21	0			61359.3	10.8852			57	1
	5765.73	47856.8		192458	967.746			41554.8	3237.57			17	1
	56345.2	2044.5		5783.15	273.685			110212	157690			14	1
	8518.91	17843.7		0	260.208			99567.8	48352.6			41	1
	3339.12	26145.8		3860.62	47.6876			33413.6	2781.43			14	1
	20885.8	41081.3		55435.2	68.9396			179426	229348			34	1
	18853.9	13561.6		166803	6.22012			236875	223818			10	1
	6662.11	25953.6		0	91.7467			221473	27638.6			16	1
	929.971	10119		26.9538	5.70177			149468	6331.56			72	1
	1816.94	6569.38		165834	1899.73			162059	103175			31	1
	5355.4	2558.76		11.9219	0			460.058	87.0816			9	1
	32535.5	2101.39		6.22012	0			65052.7	38006.5			64	0
	46142	13465.3		114.035	18.6604			21175.2	0			59		1
	7708.55	1048.23		6.22012	5.70177			1183.52	0			94		0
	15457.9	2940.88		247.768	7.2568			21713.2	2185.85			69		0
	62110.1	3290.29		102.114	312.561			299883	19263.7			70		1
	21438.2	1240.41		21726.9	7.77515			97212.9	5608.47			74		0
	19567	5552.95		10.8852	560.329			37590.4	143897			16		1
	161010	9568.94		3237.57	79.3065			37634.7	3451.13			10		1
	28450.1	1317.01		95.3751	675.919			114400	483.459			80		0
	3964.47	7467.54		157690	173.127			58557.3	2262.17			64		1
	61359.3	12698		48352.6	94.3384			28280.5	7294.27			88		0
	41554.8	2428.86		2781.43	18.6604			46591.9	7741.02			86		0
	13494.4	19741.3		229348	1720.9			11890.4	22968.9			13		1
	41984.9	1289.24		223818	407.418			38126.5	16303.5			57		0
	52341.8	1328.21		19357.5	261.763			54211.9	7126.38			29		1
	110212	4214.88		27638.6	357.657			81145.3	96496.8			89		0
	99567.8	14203.6		5244.08	24.8805			46220.1	6496.06			81		0
	33413.6	4196.07		6331.56	19.1787			10522.9	398.755			63		0
	197071	2526.96		103175	11.4035			31947	839.035			78		0
	179426	11184.7		87.0816	708.575			135987	6983.56			20		1
	236875	2179.34		0	18.6604			198081	128554			57		1
	187584	4303.58		21826.4	34.729			11777.4	210.803			60		0
	85844.9	5792.61		168.462	144.099			45217.7	26188.3			80		0
	113410	16338.6		62845.5	40.9491			960.971	93998			63		0
	169048	3472.16		0	19.1787			106.47	25918.9			84		0
	221473	3285.81		133177	39.9124			72240.1	44700.7			47		1
	94177.9	4764.09		24335.7	126.994			73963.2	28804.7			89		0
	20580.8	5302.54		242761	15.032			26235.1	78139.3			91		0
	149468	7973.74		38006.5	0			43954.3	167504			84		0
	162059	3128.13		0	108.334			129529	16661.6			9		1
	460.058	15858.8		96684.4	21.2521			155430	4725.99			13		1
	6559.07	40725.7		0	0			103219	61831.2			89		0
	16187.1	3135.74		0	8.81183			55294.3	14248.6			45		1
	1512.77	1766.77		0	62.2012			1578.78	123954			62		0
	2034.65	8269.4		2185.85	0			153.735	31051.7			76		1
	7446.49	1504.71		19263.7	5.18343			11631	38492.3			50		1
	20205.8	6140.68		5608.47	94.8568			314.572	21284			87		0
	65052.7	4270.88		143897	51.8343			100288	44207.1			64		0
	3277.3	20549.4		96479.7	435.926			23415.8	17264.3			80		0
	128212	3297.9		3451.13	79.5559			2392.65	52088.3			121		0
	21175.2	4444.69		0	0			72956.1	110722			119		0
	5810.08	3677.78		198598	0			32813.7	24058.4			78		1
	1183.52	87648.4		82301.5	7.2568			27306	3935.29			38	1
	21713.2	40979.7		2068.71	0			9665.83	109826			12		1
	299883	37879.3		150779	944.421			56303	90156.4			49		1
	97212.9	6895.49		48497.2	0			2167.4	9043.54			116		0
	37590.4	10702.3		68416.1	0			5596.08	7854.94			113		0
	4355.54	15408.1		940.722	0			217.382	236.454			33		1
	37634.7	39130		4249.88	0			823.345	1271.61			21		1
	15340	56299.6		4321.84	1344.58			9826.03	12320.6			39		1
	150075	40454.2		483.459	0			2354.51	85681.4			34		1
	151778	14884.4		2262.17	0			684.45	37377.2			39		1
	130111	10229.8		7294.27	0			4766.44	95423.3			15		1
	128465	16246.8		2115.85	0			4927.71	66754.3			52		1
	113450	17594.8		7741.02	230.663			504.975	58563.2			62		1
	114400	34168.9		22968.9	1119.54			1084	2336.59			33		1
	58557.3	26298.1		10700.6	14727.8			106606	121627			14		1
	28280.5	107177		6645.91	7673.49			11778.1	98703.9			49		1
	98275.6	18663.3		4840.23	28103.8							13		1
	46591.9	14724		16303.5	19237.3							92		0
	11890.4	2868.03		7126.38	19899.9							57	1
	12350.5	18253.7		1071.55	14965.8							91	0
	123538	9582.33		96496.8	10219							91		0
	74150.2	6055.84		6496.06	9248.99							15		1
	38126.5	33556.2		398.755	13213.5							17		1
	54211.9	17902.9		23285.2	26108.3							33		1
	17902.9	81145.3		839.035	18017.2							14		1
	81145.3	10395.6		6353.91	17018							59		1
	46220.1	22549.9		5932.29	12170.3							48		1
	10522.9	18337.5		2026.36	10166.3							3	1
	54014.9	26524.1		6983.56	17728.6							27	1
	31947	35583.9		128554	6912.73							44	1
	91846	11129.2		210.803	10810.6							38		1
	46623.8	63698.7		34942.4	5694.75							87		0
	143474	18141.5		26188.3	16139.3							25		1
	135987	106606		93998	25438.5							13		1
	198081	22130		25918.9	16467							66		1
	11777.4	70601		44700.7	29013.3							29	1
	173783	14173.7		2344.32	6635.48							6		1
	45217.7	6555.76		28804.7	52454.6							48		1
	960.971	1183.02		78139.3	6069.16							15	1
	106.47	6169		167504	25783.6							40		1
	72240.1	11395.6		16661.6	17704.2							57		1
	83056.7	7127.16		7615.17	7229.69							83		0
	73963.2	88192.6		31403.9	13731.7							33	1
	26235.1	35594.1		301333	17227.6							40		1
	43954.3	69136.5		9840.11	22746.8							15		1
	129529	48475.5		10766.7	18149							72	1
	124023	31542		5773.65	35040.2							35	1
	4095.72	8776.8		167465	21029.5							79		0
	760.765	3818.61		64407.9	34028.7							25	1
	3859.87	19163.3		4725.99	17178.7							49		1
	4344.09	20427.5		61831.2	9098.05							39		1
	63.2253	70324.9		14248.6	17095							58		1
	273330	27378.9		8705.18	25141.7							7	1
	120999	48148.9		123954	18889.6							24		1
	155430	9967.68		31051.7	16857.6							75		1
	103219	79229.3		38492.3	27428.6							52		1
	55294.3	24701.1		21284	12790.6							1	1
	1281.69	3229.93		12403.7	16103.5							74		0
	1578.78	7011.88		44207.1	9850.65							54		1
	153.735	30980		6559.29	32377.8							14		1
	11631	25512.7		22037.5	2978.21							3		1
	314.572	39183.7		738.397	17842.4							12	1
	24261.4	78877.2		776.579	23325							15		1
	100288	34065.3		3173.91	11902.8							39		1
	43748.8	16967.5		47159	2509.2							2		1
	41868.9	18125.3		36557.1	2917.71							29	1
	180878	11467.2		240.125	34177.6							68	0
	575.42	17881.9		168483	8369.76							2		1
	1870.97	11512.2		17264.3	13726.3							50		1
	7133.93	10218.9		34965.4	19173.8							5	1
	6167.18	5346		52088.3	8063.69							25		1
	24879	18718.6		19188.1	11711.3							68		0
	1688.4	1531.02		110722	13472.9							15		1
	23415.8	14306.1		24058.4	4123.21							67		0
	30176.1	13406.2		5556.8	10825.2							10	1
	2392.65	4800.95		3935.29	6261.6							30		1
	27503.1	6183.85		198526	23427.6							65	0
	72956.1	9786.72		230002	9966.44							55		1
	32813.7	16535.4		109826	19079.3							64		0
	21828.4	6660.58		90156.4	13569.5							8		1
	27306	3866.87		9043.54	10503.5							64		0
	134.459	1462.75		52112.8	15834.5							29		1
	31.7386	0		7854.94	1009.58							62		0
	9665.83	4671.46		236.454	10164.4							56		0
	56303	4036.08		1271.61	27140.8							84		0
	2167.4	3898.2		12320.6	2179.37							80		0
	61593.3	12156.7		85681.4	2028.56							12	1
	5596.08	18227.4		37377.2	11178.2							2		1
	217.382	20785.3		95423.3	21773							65		0
	823.345	4615.63		66754.3	20169.9
	9826.03	36240.2		58563.2	20132.4
	2354.51	31127		142395	6465.81
	684.45	21171.1		89805.6	70352.8
	4766.44	40555.8		121627	22497.4
	4927.71	40230.1		93640.6	32640.7
	504.975	99623.1		98703.9	19686.4
	19667			15491.9	15093.3
	34279.2			2336.59	23621.8
	1084				29727.4
	23956.5				19818.6
	11778.1
	31055.4
	106606

## Sheet: Fig.2 Data
Fig.2a		Relative EGFR Level (v.s. 0h)
	Time (Hr)	Control-shRNA1				TRIB3-shRNA1
	0	1	1	1	1	1	1	1	1
	2	0.812425	0.933348	0.990064	0.972251	0.613435	1.0534	0.811826	0.794984
	4	0.952584	0.95669	1.09094	0.754354	0.286123	0.651001	0.599471	0.41326
	8	0.98223	0.847931	0.954865	0.685509	0.26285	0.936495	0.32175	0.163392
	12	1.04909	0.821222	0.942228	0.65628	0.116734	0.356585	0.248273	0.12436
	24	0.820286	1.07926	0.871162	0.590569	0.046357	0.291965	0.052889	0.05047
Fig.2b	Relative Protein Level (Fold of Untreated)
		Control-shRNA			TRIB3-shRNA1			TRIB3-shRNA2
	pERK	31.9721	32.4709	23.4213	1.68757	1.77381	5.12929	6.42338	6.36716	8.26643
	pSTAT3	18.9246	15.5186	18.3431	0.566698	4.14599	4.84832	2.77578	2.97336	3.98289
	pSTAT5	122.663	78.3958	96.2328	8.88097	3.29576	3.889	20.8646	3.71921	9.284
	pEGFR	8.0412	9.52151	11.322	1.86454	2.01436	0.5482	0.402402	1.10548	2.9615
Fig.2d	Cell Surface EGFR(%MFI)
	A549/Control-shRNA				A549/TRIB3-shRNA
	Untreated	EGF	EGF+Mon		Untreated	EGF	EGF+Mon
	107.662	80.5481	43.1096		41.98	27.82	21.92
	97.3042	86.3646	41.6778		42.74	26.66	26.06
	95.0336	89	40.8501		40.86	25.66	23.03
Fig.2e		%Recycling
	Time (Hr)	A549/Control-shRNA			A549/TRIB3-shRNA
	0	0	0	0	0	0	0
	0.5	18.309	14.2211	19.3924	9.66108	9.39652	6.07533
	1	34.3716	38.6409	27.6923	11.9651	14.0143	11.8668
	2	67.6404	55.2851	62.9586	14.8177	14.1726	17.2539

## Sheet: Fig.3 Data
Fig.3j
Time (Hr)	A549			A549/shRNA1			A549/shRNA1-TRIB3si-Ris			A549/shRNA1-TRIB3M5
0	0	0	0	0	0	0	0	0	0	0	0	1.64e-16
0.5	0.258772	0.230233	0.18227	0.093096	0.099802	0.072826	0.237154	0.317972	0.232298	0.092527	0.05409	0.069322
1	0.504386	0.54485	0.456738	0.125523	0.127717	0.098814	0.339921	0.50384	0.337286	0.145907	0.118734	0.116814
2	0.748538	0.765781	0.646809	0.146245	0.179348	0.186192	0.646584	0.674347	0.732919	0.174377	0.170185	0.160767

## Sheet: Fig.4 Data
Fig.4b		Relative EGFR Level (v.s. 0h)
	Time (Hr)	EGFR-WT-Myc			EGFR-K562R-Myc			EGFR-K684R-Myc			EGFR-K689R-Myc			EGFR-K690R-Myc			EGFR-K692R-Myc
	0	1	1	1	1	1	1	1	1	1	1	1	1	1	1	1	1	1	1
	2	0.783322	0.908137	0.785803	0.740109	0.68009	0.999156	0.719595	0.689909	0.751816	0.592426	0.693344	0.43919	0.808432	0.7928	0.740579	0.892254	0.793149	0.670665
	4	0.605166	0.759841	0.45524	0.487622	0.760192	0.504668	0.478585	0.544949	0.812555	0.0677226	0.417307	0.138921	0.676418	0.459293	0.683132	0.80781	0.668425	0.436982
	8	0.403166	0.498611	0.465749	0.346559	0.429391	0.462346	0.405196	0.419065	0.509581	0.0501446	0.280889	0.0674849	0.443868	0.469896	0.378539	0.388338	0.478286	0.384267
	12	0.278039	0.291633	0.320872	0.140785	0.0823053	0.243696	0.226402	0.0386521	0.294146	0.0207644	0.0759058	0.0363884	0.259614	0.323729	0.237764	0.155703	0.190554	0.133785
	24	0.113017	0.0721604	0.0469847	0.0222882	0.0380646	0.0699098	0.00683723	0.0102881	0.0547182	0	0.00651048	0.00922445	0.0642378	0.047403	0.0814226	0.00822414	0.0110903	0.00736711
Fig.4d		% Recycling
	Time (Hr)	EGFR654A-Myc			EGFR654A-Myc+TRB3-HA			EGFR-Myc			EGFR-Myc+TRB3-HA			EGFR654D-Myc			EGFR654D/689R-Myc
	0	0	0	0	0	0	0	0	0	0	0	0	0	0	0	0	0	0	0
	0.5	18.4005	6.77507	11.3853	6.70886	10.7944	8.07571	19.8966	22.3919	26.0196	46.2	38.8186	37.7462	30.8659	32.005	39.6417	6.4181	12.0735	18.3727
	1	22.1716	2.61969	18.3121	18.7084	24.3784	14.3849	19.7674	28.2443	27.1006	50.0667	56.2656	46.1528	68.2706	55.9555	55.1214	19.8688	21.0735	23.3594
	2	30.3723	25.1129	34.3949	24.9367	28.9346	31.471	31.6538	34.2239	32.7747	75.9333	62.1097	73.9606	74.2217	76.2308	65.5028	27.1739	25.8741	24.8252
Fig.4f		% Recycling
	Time (Hr)	H157			H157/TRIB3			H157/TRIB3+PKCa-shRNA1			H157/TRIB3+WWP1-shRNA1
	0	0	0	0	0	0	0	0	0	0	0	0	0
	0.5	0	0.0950534	0.105338	0.177748	0.228261	0.221467	0.102713	0.141473	0.106383	-0.0368189	0.149813	-0.0531469
	1	0.174377	0.20409	0.239321	0.429348	0.471467	0.413044	0.251064	0.221986	0.22093	0.0515464	0.146067	0.0153846
	2	0.305907	0.256728	0.297345	0.634511	0.592556	0.693785	0.343023	0.260862	0.284452	0.0515464	0.146067	0.115385

## Sheet: Fig.5 Data
Fig.5a	PKCa			Fig.5b	WWP1			Fig.5c	Time after Surgery (Month)	PKCa High (n=44)	PKCa Low (n=48)		Fig.5d	Time after Surgery (Month)	WWP1 High (n=28)	WWP1 Low (n=64)
	Lung Cancer(n=91)	Adjacent(n=87)			Lung Cancer(n=92)	Adjacent(n=87)			121		0			121		0
	195139	148497			13271550	1279652			119	0				21	1
	188185	187483			20070340	1234119			78	1				49	1
	611299	513094			26836760	8747670			38	1				14	1
	521511	390548			26618040	3178925			12	1				13		1
	538332	440581			5207420	1987430			49		1			83		0
	1239252	435274			14278420	260829			116		0			39		1
	1056848	432453			5696207	2538002			113		0			14	1
	627453	276443			12493390	2375921			33					56		1
	483208	130777			9170439	226426			21		1			119		0
	98246.6	114718			10848030	2393137			39		1			39	1
	702164	233170			20210120	2695473			34	1				13	1
	474044	411374			17794000	2295429			39	1				59		1
	814562	368156			9241142	3127527			15	1				66	1
	302863	301375			20613160	1899695			52		1			33		1
	323729	632990			7868022	7627348			62		1			58		1
	1274517	261050			3376917	4862075			33		1			3		1
	623250	236688			3662257	291656			14		1			5	1
	508889	410724			17209410	9128603			49	1				64		0
	664516	137440			10672580	853220			13	1				78		1
	210260	185877			7601135	1691974			92	0				34		1
	878832	320606			4687252	1261253			57	1				92		0
	917635	305024			24332880	2363738			91	0				48		1
	810589	901119			7277091	5023182			91		0			29		1
	1105697	249324			11318760	939985			15	1				40		1
	806966	876356			1429906	5693145			17		1			7	1
	419104	214889			13292800	1003700			33		1			12		1
	909986	619514			12371260	11563500			14	1				25	1
	782605	261704			14951790	17008420			59		1			8		1
	1107988	293533			8665376	5855641			48	1				38		1
	322205	401438			9684305	4782760			3	1				39	1
	708251	422510			16447560	2721046			27	1				57		1
	797435	300049			10167850	2203695			44		1			3	1
	790073	595791			15861640	6020207			38		1			16	1
	1118826	894883			17708890	10366030			87		0			15		1
	471943	682411			4827527	2704660			25	1				24		1
	796741	672293			1308562	5732886			13	1				15		1
	846048	707669			4265648	2781352			66		1			68	0
	469121	666976			29036420	4859980			29	1				64		0
	909086	330608			5695987	3956993			16	1				12	1
	655552	415723			27662570	2535668			6	1				15	1
	960837	467466			26623180	9225038			48		1			91		0
	1062586	584285			10473680	4520208			15		1			27		1
	1085515	794637			15861640	9377955			40		1			6		1
	906100	300153			3544980	214489			57		1			72		1
	500585	284588			6169401	2172306			83	0				75		0
	640578	119282			11563500	385784			33	1				39	1
	533380	243406			16786910	9556078			40		1			15		1
	500181	133452			9103509	1605794			15	1				29		1
	961086	124505			4274644	9103509			72	1				49		1
	720405	134162			13201700	2931882			35		1			52		1
	468369	236694			15003770	11110340			79		0			91		0
	406158	173832			8210670	5971117			25		1			44		1
	411348	139992			11189170	2083032			49		1			48		1
	349474	107567			10112810	1555204			39	1				35		1
	453812	117120			6707915	2153342			58	1				52	1
	435714	176308			18675210	4129676			7	1				2		1
	258718	123175			8967653	5849350			24	1				67		0
	113729	181224			948757	5568828			75		0			62	0
	186332	151594			2846916	3474286			52		1			116		0
	185247	58278.2			19628990	589997			1		1			62		1
	567419	227347			7424374	13812190			74		0			15	1
	133333	389540			23201700	11341680			54		1			38		1
	460511	135472			2166623	1805655			14	1				15		1
	142683	209780			659742	610933			3	1				79		0
	392612	259499			1532107	4644841			12	1				1		1
	225831	49717.5			4280958	591602			15	1				29	1
	249224	187978			33225030	5009938			39	1				10		1
	532692	19253.9			5677844	321895			2		1			56		0
	252214	108986			3692610	5602146			29	1				113	0
	200740	108238			25875300	15548240			68		0			33		1
	297065	196743			6986196	4458896			2		1			17	1
	192107	224199			14848610	1805655			50		1			87		0
	64814.8	32417.3			8410551	200914			5	1				40		1
	366382	98131.6			3992091	4644841			25	1				25		1
	274806	84845.3			6573618	591602			68	0				74		0
	374406	148411			4037107	896641			15	1				68		0
	112960	142589			20468030	8087967			67		0			30		1
	293970	70950.4			6814682	11151470			10	1				80		0
	128192	108946			9420019	5698954			30		1			33	1
	203136	210971			48070230	26498650			65		0			14	1
	126257	226462			14719830	6871071			55		1			33	1
	238534	55289			33151140	5076905			64		0			25		1
	533749	71367			13444320	2714132			8		1			57		1
	178306	16939.6			1876164	1841822			64	0				49		1
	232685	42254.4			5891184	2062231			29	1				54		1
	151054	72257.4			8747790	6824576			62		0			2		1
	167234	31828.5			6060714	1450008			56		1			65	0
	181909				31042160				84		0			2		1
	28932.6				1000054				80		0			84		0
	46020.3				2606096				12	1				12	1
	98318.8				21133390				2		1			65		0
					31569880				65		0
Fig.5e		OD450
	Time (Day)	Control			TRIB3-HA			TRIB3-HA+PKCa-shRNA			TRIB3-HA+WWP1-shRNA
	0	0.436	0.336	0.324	0.474	0.4935	0.4875	0.476	0.507	0.378	0.3588	0.3552	0.3708
	1	0.459	0.51	0.466	1.2105	1.5465	1.521	0.985	0.514	1.138	0.5796	0.5592	0.6036
	2	0.611	0.731	0.708	2.0865	2.082	2.0895	0.706	0.901	1.144	0.9504	1.2588	1.374
	3	1.473	1.53	1.572	3.322	3.1234	3.0182	1.24	1.855	1.858	1.2408	2.0164	1.822
Fig.5f	Invasive Cell Numbers
	Control	TRIB3-HA	TRIB3-HA+PKCa-shRNA	TRIB3-HA+WWP1-shRNA
	152	369	239	218
	161	427	220	235
	142	441	248	232
Fig.5g		Tumor volume (mm3)
	Days	Control							TRIB3-HA							TRIB3-HA+PKCa-shRNA1							TRIB3-HA+WWP1-shRNA1
	7	50.625	107.648	74.36	37.544	4	41.6	44	106.25	256	4	119.164	137.312	145.8	45.5625	60.75	36.1375	44.042	49.392	105.456	114.92	91.936	48.4	48	4	13.328	46.746	32	4
	10	120.933	45.5625	45.5625	57.7125	54	78	34.4605	80	119.164	192.2	167	121	101.92	133.2	121.835	136.242	85	102.043	111.843	76.492	60.858	49.4325	15.376	15.75	117	45.496	66.825	49.4325
	14	137.312	44.1	117	83.1875	7.8125	96.8	75.429	171.5	184	157.115	257.25	230.625	122.786	117.74	124.384	144.15	85.248	125	180.774	163.724	197.516	27.5625	144	39.71	50.625	105.593	71.25	94.08
	17	189.584	99.144	98.3125	109.33	32	27.436	121.104	176.4	131.588	176.61	193	309.375	476.158	219.64	293.095	176.824	292.39	163.5	120.48	128.42	86.0625	164.775	66.825	220.5	164.775	304.558	169.344	290.521
	21	69.629	231.886	391.072	380.926	90.75	304	156.325	669	221.812	829.978	871.808	297.562	386.63	891.075	729.197	698	480	230.64	529.514	282.296	245.439	321.512	494.913	340.736	239.062	314.288	462.25	432.817
	24	478.812	320	372.525	331.85	408.212	285.77	150	1155.94	758.4	1108.3	829.45	703.104	963.8	790.304	6	1197.46	1101.1	476.158	226.576	641.96	277.44	611.776	379.456	495.769	576.24	387.2	576.24	396.9
	28	719.264	428.688	595.508	178.537	441.09	590	532.191	1152.56	1399.67	1206.74	1352.8	2068.51	1395.21	2220.1	1107	884	1464.1	666.62	999.391	909.275	1375.55	902.776	389.803	990	826.166	470.596	398.816	408.786
	32	887.88	1035.1	1061.47	1421	986	956.42	239.062	2556.9	2592.62	1844.81	2475	1874	1875	1386.46	1797.5	1582.3	1931	1225.94	1578.12	1379.14	1571.75	1310.81	1263.24	696.29	487.142	1004.67	840.448	1597.05
Fig.5h	Tumor Weight (g)
	Control	TRIB3-HA	TRIB3-HA+PKCa-shRNA	TRIB3-HA+WWP1-shRNA
	1.36	3.25	2.04	1.32
	1.3	2.36	2.35	1.27
	1.3	2.36	2.42	0.74
	1	2.93	2.21	0.51
	0.81	2.1	1.11	1.04
	0.9	2.33	1.65	0.97
	1.03	2.69	2.01	1.68
Fig.5i	Spheres per 1000 Cells
	Control	TRIB3-HA	TRIB3-HA+PKCa-shRNA	TRIB3-HA+WWP1-shRNA
	6	42	14	5
	18	62	10	7
	10	36	8	5

## Sheet: Fig.6 Data
Fig.6b	KD (nM)
	JMA2-S3 (JGZ)
	349.4
	388.1
	296.1
Fig.6d	Wavelength (nm)	CD (mdeg)
	300	0.067032	0.132676	0.109481	0.137408	0.0984223
	299.5	0.0772726	0.143909	0.103492	0.152081	0.0887749
	299	0.089571	0.155506	0.0971725	0.169357	0.079204
	298.5	0.102882	0.167571	0.0892255	0.190355	0.0692687
	298	0.115239	0.182134	0.0806624	0.215466	0.0588554
	297.5	0.126363	0.197019	0.0721129	0.241896	0.0479811
	297	0.135915	0.214388	0.0629409	0.269432	0.0360221
	296.5	0.14273	0.23339	0.0538224	0.296742	0.0241653
	296	0.147035	0.250835	0.0459403	0.321735	0.0137216
	295.5	0.150406	0.267004	0.038316	0.344533	0.00441686
	295	0.151923	0.282042	0.0301714	0.365443	-0.00441313
	294.5	0.153837	0.292626	0.0222424	0.381049	-0.0122892
	294	0.155657	0.298407	0.0149663	0.390534	-0.0182156
	293.5	0.154985	0.302474	0.00773373	0.395798	-0.0228042
	293	0.149795	0.3044	-5.29306e-05	0.395584	-0.026481
	292.5	0.140801	0.303061	-0.00731565	0.390912	-0.0283729
	292	0.132616	0.300598	-0.0138498	0.385401	-0.029371
	291.5	0.128653	0.299585	-0.017768	0.38113	-0.0292281
	291	0.129692	0.298168	-0.0190188	0.374379	-0.0277043
	290.5	0.133325	0.29051	-0.0192477	0.361654	-0.026181
	290	0.13999	0.276677	-0.0186736	0.345563	-0.0234582
	289.5	0.150351	0.258171	-0.0159272	0.324902	-0.0186292
	289	0.162253	0.235282	-0.0112161	0.298216	-0.0115538
	288.5	0.172874	0.210335	-0.00442247	0.270893	-0.00174839
	288	0.182327	0.185595	0.00196721	0.246798	0.00924804
	287.5	0.194166	0.163735	0.00729724	0.228386	0.0198505
	287	0.204395	0.146459	0.0102606	0.216737	0.0295855
	286.5	0.210918	0.134099	0.0117122	0.211069	0.0376875
	286	0.214023	0.127121	0.0145389	0.207484	0.0446029
	285.5	0.213595	0.122191	0.0173835	0.203713	0.0501995
	285	0.209877	0.122805	0.0196406	0.200514	0.053863
	284.5	0.202853	0.127663	0.0225048	0.19868	0.0581648
	284	0.192311	0.135325	0.0240481	0.197978	0.0617031
	283.5	0.17857	0.147171	0.0206054	0.199646	0.0603211
	283	0.162236	0.162619	0.0144339	0.204002	0.0554078
	282.5	0.145142	0.177112	0.00676516	0.206306	0.048253
	282	0.122475	0.192357	-0.00311812	0.20828	0.0392518
	281.5	0.0940583	0.207759	-0.0140941	0.210682	0.0281556
	281	0.0635436	0.218892	-0.0243113	0.211023	0.0171101
	280.5	0.0348596	0.228505	-0.0311237	0.211862	0.00823763
	280	0.0117352	0.239649	-0.0339588	0.216644	0.00153405
	279.5	-0.00439568	0.247611	-0.0339578	0.221433	-0.00310792
	279	-0.0174962	0.249097	-0.0323526	0.222333	-0.00550774
	278.5	-0.0282424	0.241129	-0.0287674	0.218265	-0.00531874
	278	-0.0323858	0.228404	-0.0217982	0.211916	-0.000571116
	277.5	-0.0318663	0.217367	-0.0127117	0.205102	0.00702407
	277	-0.0301162	0.208465	-0.0037204	0.201265	0.0161666
	276.5	-0.0247791	0.200526	0.0039569	0.201449	0.0255654
	276	-0.0157946	0.196558	0.0109954	0.206041	0.0352408
	275.5	-0.00335129	0.198046	0.0178215	0.216253	0.0442748
	275	0.0102986	0.201504	0.0253909	0.227536	0.0530491
	274.5	0.028189	0.203912	0.0362048	0.234649	0.0624435
	274	0.0486236	0.209128	0.0489244	0.240926	0.0716479
	273.5	0.0669104	0.220999	0.0609263	0.251374	0.0805919
	273	0.0852434	0.240084	0.0723188	0.263505	0.0887646
	272.5	0.101887	0.263059	0.0809004	0.278567	0.094086
	272	0.113574	0.286183	0.086457	0.293904	0.0945686
	271.5	0.122702	0.308288	0.089524	0.309226	0.09132
	271	0.128425	0.327027	0.0931779	0.323178	0.0882897
	270.5	0.125565	0.337145	0.0965665	0.330277	0.0841881
	270	0.115083	0.340054	0.09854	0.331515	0.0786162
	269.5	0.100635	0.331897	0.101346	0.323491	0.0733563
	269	0.0823527	0.317862	0.104226	0.309283	0.0685762
	268.5	0.0589646	0.298773	0.107637	0.291172	0.0661875
	268	0.0324376	0.272991	0.107949	0.268382	0.0627978
	267.5	0.00306913	0.236288	0.105891	0.238808	0.060002
	267	-0.0282786	0.193615	0.103819	0.203795	0.0601332
	266.5	-0.0559355	0.150836	0.103587	0.16801	0.0632065
	266	-0.0776074	0.110205	0.103937	0.134016	0.0690197
	265.5	-0.101203	0.0748173	0.103198	0.105536	0.0770069
	265	-0.122001	0.0435124	0.101428	0.0815847	0.0864378
	264.5	-0.139535	0.0148162	0.0995701	0.0598099	0.0967866
	264	-0.156872	-0.00697188	0.097653	0.0467275	0.107459
	263.5	-0.170691	-0.0229467	0.0920564	0.041636	0.114481
	263	-0.180592	-0.0364706	0.0870329	0.0416699	0.120577
	262.5	-0.189112	-0.0422552	0.0842856	0.0506538	0.128542
	262	-0.200318	-0.0345383	0.0815901	0.0751154	0.13675
	261.5	-0.210334	-0.0133688	0.0807524	0.113318	0.146766
	261	-0.214984	0.00936683	0.0818545	0.15574	0.155532
	260.5	-0.214979	0.0314339	0.0845219	0.202792	0.159845
	260	-0.213201	0.0516884	0.092612	0.250208	0.164557
	259.5	-0.212156	0.0700564	0.10054	0.293581	0.167959
	259	-0.217144	0.0818123	0.107733	0.328804	0.16642
	258.5	-0.22343	0.0896583	0.114958	0.355817	0.159507
	258	-0.226752	0.0952196	0.118424	0.3715	0.148023
	257.5	-0.227667	0.0924538	0.1198	0.371858	0.134713
	257	-0.225631	0.0875099	0.117537	0.364446	0.11933
	256.5	-0.216655	0.0801988	0.110045	0.353769	0.10093
	256	-0.200421	0.0739075	0.0970491	0.339581	0.0775635
	255.5	-0.173013	0.0677396	0.0828305	0.320844	0.0543837
	255	-0.131959	0.0660888	0.0678601	0.296614	0.0307726
	254.5	-0.0869916	0.0710981	0.0516129	0.273324	0.00395569
	254	-0.0452094	0.077327	0.0310601	0.254409	-0.0247069
	253.5	-0.00586573	0.0872794	0.00433825	0.238693	-0.054091
	253	0.0419617	0.098909	-0.0298383	0.219191	-0.0894825
	252.5	0.0800581	0.112443	-0.0676855	0.200704	-0.127801
	252	0.109737	0.12875	-0.111219	0.188605	-0.170397
	251.5	0.141069	0.148794	-0.157575	0.180583	-0.21677
	251	0.170792	0.167697	-0.196109	0.1775	-0.258386
	250.5	0.194286	0.186532	-0.228757	0.179514	-0.295229
	250	0.213097	0.201333	-0.255508	0.182685	-0.328823
	249.5	0.230973	0.206027	-0.269862	0.182455	-0.356539
	249	0.243131	0.185063	-0.275351	0.16464	-0.381297
	248.5	0.256753	0.147968	-0.270108	0.131561	-0.401483
	248	0.258733	0.0898861	-0.255867	0.080166	-0.414213
	247.5	0.242697	0.0116717	-0.243464	0.00803727	-0.427663
	247	0.214674	-0.0832572	-0.231145	-0.0773702	-0.443143
	246.5	0.174188	-0.19024	-0.214995	-0.172854	-0.453718
	246	0.114858	-0.30806	-0.198409	-0.277789	-0.457176
	245.5	0.0446617	-0.439889	-0.182597	-0.38679	-0.45697
	245	-0.029274	-0.587385	-0.167554	-0.501235	-0.456145
	244.5	-0.10837	-0.744714	-0.154862	-0.615791	-0.461403
	244	-0.192944	-0.91876	-0.142536	-0.740761	-0.468356
	243.5	-0.272577	-1.11658	-0.132512	-0.884179	-0.475951
	243	-0.358937	-1.34028	-0.129636	-1.04389	-0.488448
	242.5	-0.464964	-1.59365	-0.140113	-1.21369	-0.510501
	242	-0.580689	-1.87059	-0.168142	-1.39089	-0.542626
	241.5	-0.695171	-2.1741	-0.214789	-1.59338	-0.58882
	241	-0.813684	-2.50942	-0.276872	-1.81829	-0.655754
	240.5	-0.945491	-2.87518	-0.353979	-2.05982	-0.7412
	240	-1.06674	-3.27612	-0.449249	-2.32649	-0.85187
	239.5	-1.17284	-3.71539	-0.55771	-2.62431	-0.984615
	239	-1.27957	-4.19666	-0.677374	-2.95384	-1.13611
	238.5	-1.38794	-4.72153	-0.811569	-3.32248	-1.30799
	238	-1.49313	-5.29624	-0.954775	-3.73846	-1.49526
	237.5	-1.59038	-5.92174	-1.10643	-4.20234	-1.69705
	237	-1.6859	-6.60022	-1.27298	-4.728	-1.91234
	236.5	-1.77724	-7.32228	-1.45139	-5.30792	-2.13939
	236	-1.88393	-8.08894	-1.64455	-5.9276	-2.38014
	235.5	-2.00025	-8.88579	-1.85559	-6.58552	-2.6383
	235	-2.12819	-9.70514	-2.08018	-7.27183	-2.91132
	234.5	-2.28831	-10.5396	-2.30885	-7.97437	-3.18787
	234	-2.46296	-11.3802	-2.54251	-8.68576	-3.46485
	233.5	-2.63168	-12.2404	-2.78511	-9.40967	-3.75065
	233	-2.79035	-13.1158	-3.02798	-10.1463	-4.04149
	232.5	-2.9473	-13.9871	-3.26408	-10.8744	-4.32867
	232	-3.10928	-14.8653	-3.49454	-11.6	-4.60334
	231.5	-3.28095	-15.7494	-3.72449	-12.3217	-4.87106
	231	-3.47724	-16.6269	-3.95643	-13.0188	-5.13854
	230.5	-3.68484	-17.4841	-4.18794	-13.6825	-5.40786
	230	-3.88931	-18.3123	-4.41511	-14.3204	-5.67782
	229.5	-4.08746	-19.1214	-4.62978	-14.9389	-5.94143
	229	-4.28408	-19.9045	-4.82627	-15.5158	-6.19786
	228.5	-4.46826	-20.6457	-5.01093	-16.0573	-6.44664
	228	-4.63791	-21.3376	-5.18022	-16.563	-6.68275
	227.5	-4.80252	-21.9786	-5.33308	-17.0261	-6.90171
	227	-4.96438	-22.5643	-5.47096	-17.441	-7.10547
	226.5	-5.10124	-23.1036	-5.59789	-17.821	-7.29476
	226	-5.21463	-23.5954	-5.70982	-18.1685	-7.46676
	225.5	-5.30872	-24.0422	-5.80317	-18.4826	-7.61528
	225	-5.3871	-24.4456	-5.87353	-18.7751	-7.73507
	224.5	-5.45559	-24.8096	-5.92242	-19.0384	-7.8339
	224	-5.51618	-25.1323	-5.95837	-19.2595	-7.91421
	223.5	-5.55747	-25.4033	-5.99179	-19.4532	-7.97923
	223	-5.58997	-25.618	-6.0295	-19.6048	-8.03535
	222.5	-5.60709	-25.787	-6.06779	-19.7085	-8.0749
	222	-5.59273	-25.912	-6.10642	-19.7797	-8.09168
	221.5	-5.54679	-25.9809	-6.14944	-19.8132	-8.09871
	221	-5.47942	-25.9851	-6.18616	-19.7966	-8.08979
	220.5	-5.41216	-25.9425	-6.20657	-19.739	-8.05459
	220	-5.35488	-25.8809	-6.22496	-19.6687	-8.01252
	219.5	-5.29385	-25.815	-6.2355	-19.5874	-7.96635
	219	-5.23608	-25.7261	-6.23321	-19.4861	-7.9152
	218.5	-5.18105	-25.6149	-6.21813	-19.3712	-7.85903
	218	-5.13279	-25.4835	-6.19727	-19.2472	-7.80026
	217.5	-5.10237	-25.3319	-6.1664	-19.1012	-7.73147
	217	-5.1049	-25.178	-6.13739	-18.9402	-7.66538
	216.5	-5.13781	-25.0181	-6.12271	-18.793	-7.61475
	216	-5.20018	-24.8879	-6.10969	-18.6683	-7.57446
	215.5	-5.29277	-24.8035	-6.10999	-18.5717	-7.56318
	215	-5.41152	-24.7783	-6.12474	-18.5192	-7.5818
	214.5	-5.56028	-24.8081	-6.15285	-18.5225	-7.62045
	214	-5.75179	-24.9142	-6.1812	-18.5709	-7.67615
	213.5	-5.97506	-25.1109	-6.2039	-18.6662	-7.73891
	213	-6.23174	-25.4037	-6.23069	-18.8111	-7.82117
	212.5	-6.5105	-25.7857	-6.28606	-18.9828	-7.9383
	212	-6.80012	-26.2126	-6.38235	-19.1671	-8.07498
	211.5	-7.10136	-26.6379	-6.50527	-19.3622	-8.22641
	211	-7.42346	-27.0737	-6.65061	-19.5482	-8.38767
	210.5	-7.73319	-27.5358	-6.81601	-19.7294	-8.54399
	210	-8.06093	-27.95	-6.9876	-19.8769	-8.68892
	209.5	-8.39747	-28.2987	-7.15374	-19.9661	-8.82782
	209	-8.75867	-28.6509	-7.29454	-20.0103	-8.95123
	208.5	-9.14413	-28.9682	-7.40333	-20.0281	-9.05482
	208	-9.55589	-29.192	-7.48808	-20.0065	-9.14706
	207.5	-9.99795	-29.2904	-7.52678	-19.9	-9.19271
	207	-10.4866	-29.1826	-7.53247	-19.6587	-9.19013
	206.5	-10.9915	-28.7998	-7.50194	-19.2572	-9.13369
	206	-11.4813	-28.1321	-7.43729	-18.6915	-9.01475
	205.5	-11.9618	-27.2055	-7.32937	-17.9651	-8.82109
	205	-12.4531	-26.0684	-7.17417	-17.1102	-8.55865
	204.5	-12.9375	-24.6728	-6.9669	-16.1205	-8.23107
	204	-13.4035	-23.0017	-6.68398	-14.9833	-7.8054
	203.5	-13.819	-21.1106	-6.35997	-13.6739	-7.29464
	203	-14.1994	-19.0342	-5.98674	-12.1646	-6.68872
	202.5	-14.5444	-16.7566	-5.53188	-10.454	-5.97518
	202	-14.7762	-14.3437	-4.99381	-8.5455	-5.15574
	201.5	-14.8721	-11.8393	-4.38323	-6.44337	-4.23319
	201	-14.8301	-9.29818	-3.72148	-4.14976	-3.22786
	200.5	-14.6252	-6.73775	-3.02601	-1.66767	-2.14513
	200	-14.2832	-4.18954	-2.28572	0.950415	-0.974945
	199.5	-13.8018	-1.74149	-1.48702	3.66202	0.256496
	199	-13.165	0.498679	-0.662634	6.43053	1.52153
	198.5	-12.37	2.51187	0.17694	9.20553	2.79246
	198	-11.5007	4.31458	1.049	11.9508	4.04848
	197.5	-10.5556	5.82351	1.95405	14.5761	5.27307
	197	-9.55914	7.02175	2.87567	17.0095	6.43998
	196.5	-8.514	8.05441	3.79373	19.2172	7.53832
	196	-7.45794	8.94638	4.70591	21.185	8.57167
	195.5	-6.38867	9.77946	5.62906	22.8724	9.5636
	195	-5.31986	10.5885	6.53248	24.2779	10.4875
	194.5	-4.25822	11.3765	7.41051	25.3831	11.3368
	194	-3.23864	12.104	8.24546	26.1815	12.1046
	193.5	-2.30926	12.7674	9.03153	26.6849	12.787
	193	-1.4957	13.3934	9.76191	26.9156	13.3802
	192.5	-0.787425	14.044	10.4256	26.9301	13.8898
	192	-0.18349	14.7056	11.0216	26.7715	14.335
	191.5	0.323471	15.3274	11.5306	26.4943	14.7031
	191	0.7091	15.9493	11.9788	26.1409	15.0098
	190.5	1.01282	16.5912	12.3821	25.7294	15.2718
	190	1.28086	17.206	12.7199	25.3033	15.4927
Fig.6e	KD (nM)
	SAH-JGZ4
	66.15
	148.1
	38.07
Fig.6h		Normalized flurescence
	log[Peptide](mM)	SAH-JGZ4			Peo2-JGZ
	-2.49485	1.10572	0.995784	0.898492
	-1.79588	0.842063	0.995784	1.09648	0.922459	0.96818	1.10936
	-1.09691	0.830874	0.766661	0.906275	1.08776	1.00636	0.922459
	-0.39794	0.809956	0.696611	0.743311	0.922459	1.02345	0.872216
	0.30103	0.0822118	0.0987514	0.0719961	0.791827	0.886786	0.84006
	1	0.102157	0.104103	0.0948597	0.448166	0.502931	0.363758
	1.69897	0.090968	0.107021	0.100211	0.119578	0.109027	0.101993
	2.39794				0.101993	0.0994808	0.108525
Fig.6i		Fraction Intact (%)
	Time (Min)	JGZ			Pep2-JGZ			SAH-JGZ4
	0	100	100	100	100	100	100	100	100	100
	90	48.1673	44.5414	46.2064	21.1	15.6	29.7	108.707	117.179	117.996
	180	30.0827	24.6956	25.9503	7.9	6.6	13.9	120.156	125.511	125.127
	270	13.7643	12.0288	12.7835	3.7	2.9	5.6	113.419	123.979	122.241
	360	7.49858	8.69245	6.25831	1.8	1.1	2.5	120.323	124.833	116.726
	450	4.3261	4.38385	3.82117	0.5	0.5	1.2	113.749	125.15	119.761
	540	2.35154	2.49192	2.06128	0.4	0.2	0.6	115.041	121.067	118.562
	630	1.39933	1.44035	1.17536	0.2	0.1	0.2	106.23	116.53	116.365
	720	0.911323	0.106659	0.3838	0.1	0	0.1	109.883	113.113	112.463
Fig.6j		Fluorecence Remaining (%)
	Time (Min)	FAM-Pep2-JGZ			FAM-SAH-JGZ4
	0	100	100	100	100	100	100
	120	71.9654	78.4654	83.6829	101	97.3612	87.9349
	180	54.8658	67.6889	60.906	93.7	75.8597	81.443
	240	43.6277	55.7153	54.4463	89.6	79.1454	74.4239
	300	35.7316	42.3624	47.3574	83	78.192	64.7236
	360	35.6104	37.234	45.0923	76	74.2186	67.7512
	420	31.5411	34.7175	40.3943	67.4	72.1365	67.6307
	480	31.1255	30.5649	32.0805	69.3	71.4675	65.9738

## Sheet: Fig.7 Data
Fig.7a		Tumor volume (mm3)
	Days	Vehicle								SAH-Con								SAH-JGZ4 (0.5mg/kg)								SAH-JGZ4 (1mg/kg)								SAH-JGZ4 (2mg/kg)								Gefitinib (6.25 mg/kg)
	7	72.5	62.5	30.625	74.36	68.75	49	75	60.75	60.75	59.904	62.5	75	30.625	81.12	62.5	65.75	44	71.5275	83.1875	75	36	55.6875	39.69	75	62.5	90.75	55.6875	46.2275	52.92	50.54	61	63	64.386	70.272	69.12	72.9	38.4	40	65.8125	45.5625	59.904	83.1875	60	57.6	62.5	40	63.8	30.49
	10	198	288	239.062	225	171.5	374.3	396.9	445.5	348.48	272	171.5	405	336	286	60.75	267.188	147.875	113.438	202.176	90.75	147.875	425.92	210.938	173.225	171.5	180	62.775	100	118.976	121	132	108	134.56	48.074	127.008	143.688	136.125	88.2	87.5	83	81	180	81.25	162	126	127	140.306	114.464
	14	406.78	550.16	545.722	733.163	474.042	567.2	595.508	894.824	496.375	361.25	121.838	733.163	689.7	552.25	674.8	647.514	230.625	404.6	232.375	507.84	253.125	445.5	278.4	245	109.35	185.4	339.2	226.148	397.373	331.578	250	277.5	178.752	266.976	361.998	202.554	114.95	302.58	204.655	181.656	196.02	365.04	226.265	131.584	206.681	220	207.104	187.272
	17	1002.5	865.536	738.675	465.75	976.562	541.875	523.45	756.25	698	496.375	1267.5	1098.5	937.75	320	766.14	972	369.82	445.5	525	500	750	437.4	480	422.4	378.895	109.76	210.6	378.895	677.12	624.26	323.7	402.5	234	425.25	295.312	464	342.25	111.6	253.5	352.485	323.084	384	400	425.25	587.25	142.97	328.738	338.688
	21	1267.5	936	1152	816.75	847	1096.38	1401.4	676.875	1023	1321.31	600	1352	496.375	1166.1	1080	1152	907.5	756.25	955.9	600	771.75	664.848	754.29	617.4	196	384	492	405	448	815.36	1058.75	583.62	486	469.625	169	396	318.5	480	409.6	364.5	432	416	272	550	676.875	655	537.824	454.073
	24	859.625	1734.6	1367.2	1238.8	1412.44	800	799.312	1224	1273.44	1549.12	211.25	744.185	2025	1912.5	1421	625	1053.44	804.447	683.55	895	729.197	495.062	1044.78	664.848	486.4	491.985	744.188	925	220.5	665.5	590.4	569.5	480.462	162	384	448	480.462	564.48	384.75	346.56	661.5	909.562	242.938	416	1056.38	566	620	650.475
Fig.7b	Number of Metastatic Nodules in the liver
	Vehicle	SAH-Con	SAH-JGZ4-0.5	SAH-JGZ4-1	SAH-JGZ4-2	Gefitinib
	200	278	120	23	9	107
	199	163	12	3	45	134
	165	89	55	74	6	85
	143	67	8	72	8	78
	89	130	17	46	60	87
	77	113	120	87	10	56
	187	241	132	12	14	122
	135	77	48	46	31	81
Fig.7c		Tumor volume (mm3)
	Days	Vehicle								SAH-Con								SAH-JGZ4-0.5								SAH-JGZ4-1								SAH-JGZ4-2								Gefitinib
	7	40	30.625	15.75	40	32	50.625	13.5	32	32	24.5	24.5	30.625	36	36	32	36	40	24.5	27.5625	32	21.4375	32	24.5	28.88	24.5	15.75	18	21.4375	33.6	28.88	40	30.324	24.5	24.5	21.4375	24.5	30.625	20.48	32	27.5625	27	24.5	30.625	27.5625	21.4375	36	45.5625	39.69
	10	41.6	81.25	36	18	27.5625	60.75	78.336	24.5	56.3295	29.4	32	50.625	60.75	50.625	50.625	28.88	17.92	36	24.5	24.5	60.75	57.6	4	50.625	36	17.92	4	13.5	10.976	22.4	32	57	24.5	23.275	15.75	18.9	13.5	32.49	21.4375	20.48	65	58.752	36	65	59.904	68.75	55.6875	48
	14	40	60.75	32.49	44	33.6	90.75	40	45.5625	30.625	65	50.625	52	50.625	45.5625	24.5	108	23.275	111.6	21.4375	52.5	20.48	144	23.04	13.5	22.6625	5	68.4	4	36	4	35.301	17.92	17.92	33.6875	15.75	21.4375	13.5	36	20.48	24.5	75	36	32	62.5	38.4	68.75	28.88	49.5
	17	94.64	36	81	124.025	36	126	55.296	65.8125	98.3125	52	24.5	40	205	27.5625	28.88	121	75	72.5	62.5	38.4	24.5	62.5	75	65	23.275	0	17.92	36	20.48	34.4605	4	86.4	18	14.4	17.1	46.575	15.75	15.68	13.72	32.49	37.975	62.5	105.875	126	183.75	25.725	82	83.5
	21	126	243.36	137.924	239.062	143.688	62.5	32	24.5	105.875	153	60.75	112.5	82.25	232.75	81	169	13.5	32	196.52	41.6	42.336	55.296	32	220.5	81.25	4	13.5	0	62.5	137.312	40	40	50.625	17.1	41.6	28.158	23.275	36	30.625	21.4375	140.4	45.5625	200.9	40	65	161.84	121.4	107.3
	24	245	262.4	237.16	220.5	144	113.438	225	75	105.875	181.3	225	295.312	151.25	174.08	184.32	166.375	196	257.25	91.936	36.1	68.75	75	65	20.25	48	178.85	84.7	64	24.5	90.75	4	191.1	62.866	58.725	38.4	58.212	50.625	45.864	36	90.75	220.5	387.2	288	90.75	117	87.5	184	197.5
	28	458.788	281.25	272	183.75	122.4	369.8	498.15	153	215.6	368	210.938	162	318.5	445.5	257.25	278.4	187.6	75	191.1	171.5	141.537	184.96	486	202	152.1	352	189	183.75	40	141.4	90	32	126	93.75	81.25	98.5	87.5	134.54	165.6	94.08	354.025	144	551.25	726	220.5	121.104	302	283
	31	512.072	404.32	435.896	595.508	321.489	393.576	251.904	390.4	402.178	324.532	420.229	591.3	528.22	202.612	185.9	247.798	265.721	240.125	216	245	86.436	319.39	340.736	231	63.36	348.48	265.721	87.3	455.455	80.0565	186.05	152.703	199.761	130.977	130.537	67.2	185.679	167.214	46.6	22.5	670.68	319.39	760.438	655	241.056	258.57	120.5	390.3
	35	341.056	232.375	332.35	774.4	320	793.5	525	344.389	486	309.375	384.75	405	220.32	769.824	384	565.504	388.8	158.438	425.25	87.5	425.92	68.75	518.616	309.375	348.48	245	196	183.75	105.875	465.52	181.476	201	77.5	147.875	75	231.2	100	171.5	126.15	233.28	734.217	336	218.489	756.25	220.5	586.625	448	365.04
Fig.7d	Number of Metastatic Nodules in the liver
	Vehicle	SAH-Con	SAH-JGZ4-0.5	SAH-JGZ4-1	SAH-JGZ4-2	AZD9291	Gefitinib
	63	20	10	8	5	13	28
	26	48	27	22	20	4	41
	82	83	22	25	3	19	33
	86	63	22	2	13	12	22
	37	111	11	10	5	11	105
	30	10	1	3	0	36	154
	26	20	16	14	22	0	63
	26	48	15	9	7	12	55
Fig.7h		Survival (1 :mouse died at that time; 0:mice was still censored at that time)
	Days	SAH-Con (Tumor bearing)			Days	SAH-JGZ4 (Tumor bearing)			Days	SAH-JGZ4 (without tumor)
	7	1			27	1			60	0
	19	1			29	1			60	0
	21	1			29	1			60	0
	21	1			30	1			60	0
	22	1			32	1			60	0
	24	1			32	1			60	0
	26	1			34	1			60	0
	28	1			36	1			60	0
	28	1			38	1			60	0
	30	1			40	1			60	0
	30	1			43	1			60	0
	34	1			45	1			60	0
	34	1			46	1			60	0
	40	1			48	1			60	0
Fig.7i		Survival (1 :mouse died at that time; 0:mice was still censored at that time)
	Days	SAH-Con (Tumor bearing)			Days	SAH-JGZ4 (Tumor bearing)			Days	SAH-JGZ4 (without tumor)
	30	1			42	1			80	0
	32	1			45	1			80	0
	33	1			48	1			80	0
	36	1			49	1			80	0
	37	1			52	1			80	0
	45	1			54	1			80	0
	46	1			61	1			80	0
	47	1			66	1			80	0
	51	1			70	1			80	0
	52	1			71	1			80	0
	60	1			75	1			80	0
	62	1			80	1			80	0
Fig.7l	Organoid numbers ( >100 mm）
		Patient 1			Patient 2			Patient 3
	Vehicle	18	28	20	12	8	10	32	16	25
	SAH-JGZ4	10	5	8	3	5	1	10	12	6
[truncated: 8 more columns]

## Sheet: Fig.8 Data
Fig.8a		A549									A549
		Viability %									Viability %
	log[CBP](mM)	CBP+SAH-Con			CBP+SAH-JGZ4					log[PEM](mM)	PEM+SAH-Con			PEM+SAH-JGZ4
	0.323123	104.559	94.6121	100.829	101.035	93.1927	105.772			-2.21442	110.418	89.5817	100	94.6945	100.322	104.984
	0.624153	90.9597	115.4	89.1724	100.717	77.3487	78.1449			-1.91339	92.9278	115.133	104.03	103.698	106.913	109.646
	0.925183	89.9883	99.1193	106.385	82.0064	69.8647	48.6863			-1.61236	96.8821	101.293	99.0875	79.4212	62.5402	71.7042
	1.22621	80.2357	95.2338	93.0579	65.0717	51.1545	64.6099			-1.31133	108.289	87.7567	98.0228	73.955	59.6463	70.0965
	1.52724	61.8184	82.6059	90.2992	51.8312	48.5669	37.3408			-1.0103	83.8023	92.7757	88.289	51.7685	38.9068	67.0418
	1.82827	45.3827	71.3379	64.0332	35.7882	28.6624	23.7261			-0.70927	64.7909	63.422	76.9582	37.1383	40.836	75.2412
	2.1293	19.311	20.632	13.2884	6.9666	6.4092	4.578			-0.40824	51.8631	48.0608	49.962	19.6141	29.582	47.2669
	2.43033	0.0389	-0.039	0	-0.159	-0.199	-0.279			-0.10721	46.3878	38.0228	42.2053	32.7974	31.672	32.1543
	2.73136	-0.117	0.0389	0.0389	-0.119	-0.159	-0.199			0.19382	33.7643	38.4791	36.1217	29.4212	33.4405	39.2283
										0.49485	27.3764	38.9354	33.1559	27.0097	19.4534	43.4084
										0.79588	22.3574	27.2243	24.7909	38.9068	15.2733	13.1833
										1.09691	25.2472	30.5703	27.9087	18.0064	17.8457	37.4598
										1.69897	31.9392	8.6692	20.3042	12.0579	13.344	33.119
		A549									A549
		Viability %									Viability %
	log[GEM](mM)	GEM+SAH-Con			GEM+SAH-JGZ4					log[Taxol](mM)	Taxol+SAH-Con			Taxol+SAH-JGZ4
	-2.21442	100.566	93.6013	105.832	84.779	125.041	90.18			0.49485	102.202	106.088	91.7098	107.005	105.655	87.3393
	-1.91339	94.7904	99.5469	88.1653	89.198	91.4894	95.9083			0.79588	112.889	90.544	94.0414	105.848	95.6298	94.0874
	-1.61236	95.8097	102.944	98.5277	99.1817	81.9967	99.1817			1.09691	92.8756	73.057	54.2098	68.2519	63.6247	68.6375
	-1.31133	96.4892	118.573	94.4507	105.237	70.7038	114.239			1.39794	12.8238	13.0181	12.0466	10.2185	9.6401	10.6041
	-1.0103	103.114	59.1166	94.1109	56.7921	64.6481	56.9558			1.69897	9.13212	11.8523	9.13212	10.4113	10.0257	9.83291
	-0.70927	20.2152	22.7633	16.8177	11.9476	10.6383	15.7119
	-0.40824	8.15402	10.7022	12.231	9.98363	5.40098	8.34697
	-0.10721	17.1574	16.9875	8.15402	6.71031	4.58265	6.54664
	0.19382	11.7214	10.872	11.2118	4.74632	4.58265	12.1113
	0.49485	11.3817	9.51302	5.43601	7.20131	9.00164	6.87398
Fig.8b		H1975									H1975
		Viability %									Viability %
	log[CBP](mM)	CBP+SAH-Con			CBP+SAH-JGZ4					log[PEM](mM)	PEM+SAH-Con			PEM+SAH-JGZ4
	0.323123	91.5852	106.262	102.153	102.52	106.063	91.4174			-1.31133	0.933105	0.949218	1.11767	1.02468	1.01429	0.961039
	0.624153	94.8141	93.64	112.28	83.8583	74.882	46.5355			-1.0103	1.06787	0.956542	1.00635	0.941558	1.04416	0.983117
	0.925183	95.548	98.0431	120.059	81.9686	55.9843	45.8268			-0.70927	0.918457	1.02832	0.944824	0.846753	0.941558	0.787013
	1.22621	45.499	55.6263	52.6908	29.5276	27.874	13.937			-0.40894	1.1001	1.11767	1.07227	0.850649	0.749351	0.65974
	1.52724	9.3934	12.6223	15.8513	20.315	16.5355	7.5591			-0.10721	0.846679	0.84375	0.873046	0.592208	0.714286	0.738961
	1.82827	2.4951	3.229	3.3757	4.4882	5.4331	2.3622			0.19382	0.728027	0.700195	0.471679	0.590909	0.479221	0.545455
	2.1293	1.0274	1.0274	0.7339	0.7087	0.7087	0.9449			0.49485	0.590332	0.662109	0.578613	0.341558	0.327273	0.24026
	2.43033	0.1468	0	-0.147	0	-0.472	0			0.79588	0.730957	0.5625	0.405761	0.331169	0.297403	0.371429
	2.73136	0	0	-0.44	-0.472	-0.236	-0.472			1.09691	0.348633	0.505371	0.443847	0.264935	0.263636	0.322078
										1.39794	0.279785	0.344238	0.257812	0.271429	0.314286	0.21948
										1.69897	0.205078	0.212402	0.269531	0.358442	0.237662	0.15974
										2	0.221191	0.268066	0.247558	0.285714	0.236364	0.175325
Fig.8d		Tumor volume (mm3)
		PDX-1#
	Days	SAH-Con							SAH-JGZ4							CBP							SAH-JGZ4+CBP
	0	0	0	0	0	0	0	0	0	0	0	0	0	0	0	0	0	0	0	0	0	0	0	0	0	0	0	0	0
	7	60.3423	78.091	61.0622	43.3903	51.1996	70.2824	53.3981	71.6695	47.8137	93.7368	52.2834	43.2696	55.7142	69.0715	68.2931	88.4352	75.3664	79.523	109.44	48.4094	72.4871	54.4089	43.0336	68.0136	50.0456	68.022	71.0651	67.5193
	10	227.239	262.344	133.337	262.773	317.66	271.622	271.622	134.635	141.96	211.622	122.194	180.172	126.096	147.866	154.969	209.724	162.707	190.184	271.954	181.232	208.776	141.262	99.3946	209.614	156.548	152.091	145.884	165.352
	14	410.788	449.704	302.667	343.744	480.658	471.966	491.725	226.072	227.43	363.238	222.408	260.825	180.886	268.147	222.652	381.19	250.93	265.389	304.525	228.984	263.36	225.6	186.694	249.968	203.856	296.655	230.817	239.771
	17	728.504	766.265	621.718	671.263		774.44	1020.62	368.616	510.328	677.058	333.026	675.802	397.612	298.125	476.313	569.061	594.751	547.461	613.499	596.867		449.766	328.015	394.846	407.334	482.214	419.827	484.674
	21	1587.31	1281.77	1129.18	1010.23		1280.1		742.183	479.329	728.081	559.377	991.149	669.001	685.559	672.631	728.288	651.033	660.766	747.744	657.038		468.71	380.479	431.706	483.555	390.478	387.551	297.803
	25	1441.87		913.304	1721.69		1686.96		782.118	612.233	830.446	947.858	1016.94	1016.94		693.689	857.778	882.629	990.949	683.745			589.332	518.602	313.396	511.078	493.016	584.138	444.601
	28	1795.58	1652.37	1282.63					784.35	761.521	994.239	1142.99	716.085			743.942	633.273	874.736	783.706	721.989			352.878	345.792	480.168	472.597	494.504	174.111	423.282
Fig.8e		PDX-1#
		Survival (1 :mouse died at that time; 0:mice was still censored at that time)
	Days	SAH-Con			Days	SAH-JGZ4			Days	CBP				Days	SAH-JGZ4+CBP
	16	1			25	1			17	1				53	1
	20	1			27	1			24	1				60	1
	24	1			38	1			46	1				72	1
	27	1			40	1			47	1				78	1
	32	1			55	1			51	1				85	1
	37	1			62	1			64	1				100	0
	38	1			64	1			71	1				100	0
Fig.8f		Tumor volume (mm3)
		PDX-1#
	Days	SAH-Con							SAH-JGZ4							PEM							SAH-JGZ4+PEM
	0	0	0	0	0	0	0	0	0	0	0	0	0	0	0	0	0	0	0	0	0	0	0	0	0	0	0	0	0
	7	60.3423	78.091	61.0622	43.3903	51.1996	70.2824	53.3981	71.6695	47.8137	93.7368	52.2834	43.2696	55.7142	69.0715	35.8335	58.1873	50.8055	56.1853	41.6722	62.8436	60.0426	62.0305	61.4843	82.6989	64.7024	41.169	70.9291	65.6837
	10	227.239	262.344	133.337	262.773	317.66	271.622	271.622	134.635	141.96	211.622	122.194	180.172	126.096	147.866	156.823	97.2985	186.308	216.212	182.46	150.833	199.556	142.382	111.493	95.0332	189.264	136.245	141.087	153.463
	14	410.788	449.704	302.667	343.744	480.658	471.966	491.725	226.072	227.43	363.238	222.408	260.825	180.886	268.147	228.505	346.195	286.72	297.949	222.067	198.976	336.099	261.103	180.973	181.703	242.968	262.762	220.067	175.192
	17	728.504	766.265	621.718	671.263		774.44	1020.62	368.616	510.328	677.058	333.026	675.802	397.612	298.125	405.021	347.115	593.183	311.321	436.19	322.748	362.709	366.914	206.987	232.329	323.753	263.975	191.625	375.289
	21	1587.31	1281.77	1129.18	1010.23		1280.1		742.183	479.329	728.081	559.377	991.149	669.001	685.559	696.117	674.03	341.538			537.257	573.739	270.997	383.274	249.611	330.789	242.752	270.507	338.83
	25	1441.87		913.304	1721.69		1686.96		782.118	612.233	830.446	947.858	1016.94	1016.94		430.438	697.157	532.122	650.337				345.696	147.573	237.29	126.008	358.425	243.854	276.588
	28	1795.58	1652.37	1282.63					784.35	761.521	994.239	1142.99	716.085			848.718	644.834	708.425	836.129				392.621	323.352	477.423	236.553	156.492	422.242	296.104
Fig.8g		PDX-1#
		Survival (1 :mouse died at that time; 0:mice was still censored at that time)
	Days	SAH-Con			Days	SAH-JGZ4			Days	PEM				Days	SAH-JGZ4+PEM
	16	1			25	1			20	1				42	1
	20	1			27	1			20	1				50	1
	24	1			38	1			24	1				57	1
	27	1			40	1			35	1				65	1
	32	1			55	1			41	1				70	1
	37	1			62	1			58	1				82	1
	38	1			64	1			60	1				86	1
Fig.8h		Tumor volume (mm3)
		PDX-2#
	Days	SAH-Con							SAH-JGZ4							CBP							SAH-JGZ4+CBP
	0	0	0	0	0	0	0	0	0	0	0	0	0	0	0	0	0	0	0	0	0	0	0	0	0	0	0	0	0
	7	21.6483	46.6091	28.3687	13.5	51.3333	51.7787	40.0596	13.5	24.3648	27.4911	19.0312	13.5	56.156	39.231	13.5	22.8226	22.295	40.7302	39.539	51.1955	56.3937	13.5	25.4981	13.5	20.1693	27.2812	66.9071	48.0938
	10	76.5524	60.3466	56.1997	55.158	87.9648	77.7012	81.353	45.5772	45.0456	68.0861	79.6333	26.1303	31.581	42.2804	36.8965	91.6393	94.1015	79.38	43.2832	49.0364	50.3071	78.8517	78.6252	64.2286	61.3151	59.643	48.0002	43.3026
	14	186.624	155.491	183.026	143.808	229.621	203.823	215.14	128.055	86.3969	112.125	141.656	33.2048	127.321	111.62	96.7695	195.826	176.78	68.3047	121.675	99.5181	110.945	126.841	93.6068	85.4853	184.569	94.2144	85.5432	50.0092
	17	401.267	893.921	421.854	665.129	594.905	430.219	569.364	461.619	178.659	354.692	349.826	159.968	215.747	301.341	327.782	260.692	257.664	444.661	220.814	322.39	261.292	237.4	290.83	334.012	234.58	274.622	279.345	211.32
	21	857.2	1034.49	895.37	1107.9	1609.67	809.014	1005.69	1047.06	353.406	788.286	920.148	389.712	600.141	908.95	708.067	429.327	355.271	821.632	423.012	652.036	586.959	483.95	478.776	672.366	480.937	418.866	419.381	398.389
	25	1874.27	3942.47	2214.73	2851.65	2555.47	2522.67	2554.08	1079.01	999.63	1433.77	2049.21	1254.31	1331.1	1210.41	1637.11	1204.46	1322.85	1133	942.638	1451.51	1298.84	717.482	520.184	666.785	827.069	776.901	761.92	708.958
Fig.8i		PDX-2#
		Survival (1 :mouse died at that time; 0:mice was still censored at that time)
	Days	SAH-Con			Days	SAH-JGZ4			Days	CBP				Days	SAH-JGZ4+CBP
	25	1			27	1			30	1				35	1
	25	1			32	1			32	1				38	1
	25	1			35	1			32	1				38	1
	25	1			35	1			35	1				43	1
	25	1			36	1			35	1				45	1
	26	1			38	1			37	1				50	1
	28	1			42	1			37	1				50	1
Fig.8j		Tumor volume (mm3)
		PDX-2#
	Days	SAH-Con							SAH-JGZ4							PEM							SAH-JGZ4+PEM
	0	0	0	0	0	0	0	0	0	0	0	0	0	0	0	0	0	0	0	0	0	0	0	0	0	0	0	0	0
	7	21.6483	46.6091	28.3687	13.5	51.3333	51.7787	40.0596	13.5	24.3648	27.4911	19.0312	13.5	56.156	39.231	20.7615	15.75	42.025	24.2425	13.5	51.44	39.8371	16.7314	15.435	18.235	13.5	43.9822	50.9346	35.4864
	10	76.5524	60.3466	56.1997	55.158	87.9648	77.7012	81.353	45.5772	45.0456	68.0861	79.6333	26.1303	31.581	42.2804	63.1031	70.111	92.8319	47.4182	40.3991	40.4496	43.3907	42.0278	82.1109	72.6181	62.2687	42.3909	43.7832	51.3183
	14	186.624	155.491	183.026	143.808	229.621	203.823	215.14	128.055	86.3969	112.125	141.656	33.2048	127.321	111.62	99.7542	129.922	185.376	70.4287	74.6492	126.513	164.267	82.8378	88.2409	116.68	68.0594	98.9175	45.0224	34.5053
	17	401.267	893.921	421.854	665.129	594.905	430.219	569.364	461.619	178.659	354.692	349.826	159.968	215.747	301.341	406.632	581.522	293.845	138.234	201.171	400.407	311.726	245.467	141.12	91.1421	149.193	140.778	174.08	138.332
	21	857.2	1034.49	895.37	1107.9	1609.67	809.014	1005.69	1047.06	353.406	788.286	920.148	389.712	600.141	908.95	982.713	1024.55	619.084	459.118	291.373	427.101	679.516	494.654	397.177	90.8396	300.718	524.71	363.42	287.099
	25	1874.27	3942.47	2214.73	2851.65	2555.47	2522.67	2554.08	1079.01	999.63	1433.77	2049.21	1254.31	1331.1	1210.41	1695.16	1749.31	1148.55	1102.43	844.588	1682.19	2031.58	677.128	717.974	253.616	663.297	931.715	834.241	641.468
Fig.8k		PDX-2#
		Survival (1 :mouse died at that time; 0:mice was still censored at that time)
	Days	SAH-Con			Days	SAH-JGZ4			Days	PEM				Days	SAH-JGZ4+PEM
	25	1			27	1			26	1				40	1
	25	1			32	1			28	1				45	1
	25	1			35	1			29	1				50	1
	25	1			35	1			30	1				52	1
	25	1			36	1			30	1				52	1
	26	1			38	1			33	1				55	0
	28	1			42	1			40	1				55	0
Fig.8l	Tumor volume (mm3)
	Days	PDX-2/Control-shRNA							PDX-2/TRIB3 shRNA
	0	0	0	0	0	0	0	0	0	0	0	0	0	0	0
	7	22.0656	63.0643	25.8241	19.6139	34.6743	35.9009	34.5833	13.5	12.7117	20.7343	13.5	15.7697	18.8012	40.1991
	10	85.305	66.0197	58.3133	49.0556	75.9203	85.264	81.6579	38.8276	30.0424	68.4896	16.4963	35.2428	53.8533	52.6361
	14	200.694	174.277	140.158	115.809	195.239	170.896	150.851	68.0594	62.6381	29.9641	85.3317	49.9697	44.0626	41.3464
	17	665.653	775.846	597.83	735.586	361.993	645.949	764.05	91.4643	184.062	69.9669	159.205	116.965	91.9897	106.189
	21	783.67	1167.16	1054.29	781.767	1807.89	780.378	964.308	92.9115	156.651	233.527	268.975	322.403	240.967	270.582
	25	2345.61	2182.54	3001.92	2601.2	2221.99	3405.08	3042.23	543.423	996.905	352.014	470.452	696.021	788.127	458.852
Fig.8m	Survival (1 :mouse died at that time; 0:mice was still censored at that time)
	Days	PDX-2/Control-shRNA			Days	PDX-2/TRIB3 shRNA
	25	1			47	1
	25	1			60	0
	25	1			60	0
	25	1			60	0
	26	1			60	0
	27	1			60	0
	27	1			60	0

## Sheet: Fig.S1 Data
Fig.S1c	LUAD			Fig.S1d
	TRIB3 Expression			Survival (1 :mouse died at that time; 0:mice was still censored at that time)
	Lung Cancer(n=93)	Adjacent(n=87)		time	TRIB3 High(n=30)	TRIB3 Low (n=63)
	130111	14884.4		121		0
	128465	10229.8		21	1
	113450	16246.8		49	1
	114400	17594.8		14	1
	58557.3	34168.9		13	1
	28280.5	26298.1		83		0
	98275.6	107177		39	1
	46591.9	18663.3		14	1
	11890.4	14724		50		1
	12350.5	2868.03		55		1
	123538	18253.7		119	0
	74150.2	9582.33		39	1
	38126.5	6055.84		13		1
	54211.9	33556.2		59		1
	17902.9	17902.9		66		1
	81145.3	81145.3		33	1
	46220.1	10395.6		58		1
	10522.9	22549.9		3		1
	54014.9	18337.5		5	1
	31947	26524.1		64		0
	91846	35583.9		78	1
	46623.8	11129.2		34		1
	143474	63698.7		92		0
	135987	18141.5		48	1
	198081	142424		29	1
	11777.4	22130		40		1
	173783	70601		7	1
	45217.7	14173.7		12	1
	960.971	6555.76		25		1
	106.47	1183.02		8		1
	72240.1	6169		38	1
	83056.7	11395.6		39	1
	73963.2	7127.16		57	1
	26235.1	88192.6		3		1
	43954.3	35594.1		16		1
	129529	69136.5		15	1
	124023	48475.5		24	1
	4095.72	31542		15		1
	760.765	8776.8		68		0
	3859.87	3818.61		64		0
	4344.09	19163.3		12		1
	63.2253	20427.5		15		1
	273330	70324.9		91	0
	120999	27378.9		27	1
	155430	48148.9		6	1
	103219	9967.68		72	1
	55294.3	79229.3		75		0
	1281.69	24701.1		39		1
	1578.78	3229.93		15		1
	153.735	7011.88		29		1
	11631	30980		49		1
	314.572	25512.7		52		1
	24261.4	39183.7		91		0
	100288	78877.2		44	1
	43748.8	34065.3		48		1
	41868.9	16967.5		35		1
	180878	18125.3		52	1
	575.42	11467.2		2		1
	1870.97	17881.9		67		0
	7133.93	11512.2		62		0
	6167.18	10218.9		116		0
	24879	5346		62		1
	1688.4	18718.6		15		1
	23415.8	1531.02		38		1
	30176.1	14306.1		15		1
	2392.65	13406.2		79		0
	27503.1	4800.95		1	1
	72956.1	6183.85		29	1
	32813.7	9786.72		10		1
	34279.2	16535.4		56		1
	1084	6660.58		113		0
	21828.4	3866.87		33		1
	27306	1462.75		17		1
	134.459	0		87		0
	31.7386	4671.46		40		1
	9665.83	4036.08		25	1
	56303	3898.2		74		0
	2167.4	12156.7		68		0
	61593.3	18227.4		30		1
	5596.08	20785.3		80		0
	23956.5	4615.63		33		1
	11778.1	36240.2		14		1
	217.382	31127		33		1
	823.345	21171.1		25		1
	9826.03	40555.8		57		1
	2354.51	40230.1		49		1
	684.45	99623.1		54		1
	4766.44			2		1
	4927.71			65		0
	504.975			2		1
	19667			84		0
	31055.4			12		1
	106606			65	0
Fig.S1f	Relative mRNA Level (Normalized to Actin)
		Control-shRNA			TRIB3-shRNA1			TRIB3-shRNA2
	EGFR	0.9744	0.9708	1.0548	1.0811	1.2228	1.0468	1.1563	1.2416	1.0179
	TRIB3	1.0382	0.9907	0.9711	0.162	0.27491	0.43699	0.1442	0.2481	0.3091
Fig.S1g		Relative EGFR Level (v.s. 0h)
	Time (Hr)	A549			H157
	0	1	1	1	1	1	1
	2	0.86407	1.10185	0.812425	0.811826	0.858005	0.69888
	4	0.803596	0.873975	0.952584	0.599471	0.361831	0.501279
	8	0.776958	0.81656	0.98223	0.32175	0.147437	0.323438
	12	0.73564	0.910701	1.04909	0.248273	0.13119	0.201157
	24	0.759686	1.06827	0.820286	0.0528886	0.112208	0.0968404
Fig.S1h		Relative EGFR Level (v.s. 0h)
		NCI-H1975
	Time (Hr)	Control-shRNA			TRIB3-shRNA1
	0	1	1	1	1	1	1
	2	0.690626	0.547652	0.716922	0.817468	1.09246	0.982119
	4	0.389967	0.494031	0.512351	0.766022	0.987154	0.861011
	8	0.160434	0.194261	0.347934	0.676727	0.738824	0.681546
	12	0.217266	0.159842	0.208546	0.434339	0.547697	0.457626
	24	0.0407233	0.048468	0.0548247	0.14502	0.424393	0.131732
Fig.S1i		Relative EGFR Level (v.s. 0h)
		NCI-H157
	Time (Hr)	LV-GFP			LV-TRIB3
	0	1	1	1	1	1	1
	2	0.627801	0.662685	0.576504	0.805573	0.940969	0.892377
	4	0.417918	0.526011	0.549525	0.708002	0.877875	0.914939
	8	0.29765	0.278524	0.32554	0.655244	0.770354	0.70121
	12	0.293407	0.179829	0.261207	0.441617	0.533154	0.592126
	24	0.0729633	0.0465559	0.14243	0.185904	0.139768	0.272731
Fig.S1j		Relative EGFR Level (v.s. 0h)
		NCI-H1650
	Time (Hr)	LV-GFP			LV-TRIB3
	0	1	1	1	1	1	1
	2	0.78957	0.82372	0.75233	0.885637	1.03152	0.954944
	4	0.487527	0.6832	0.510283	0.843579	0.803587	0.899032
	8	0.264208	0.427339	0.354499	0.851156	0.782768	0.420278
	12	0.19354	0.0340131	0.10384	0.6706	0.542427	0.648059
	24	0.0873122	0.0177743	0.0484878	0.448138	0.537253	0.472401
Fig.S1k	NCI-H157
	Relative Protein Level (Fold of EGF Untreated)
		LV-GFP			LV-TRIB3
	PERK	2.52576	1.54476	2.14737	8.75324	6.70265	6.35872
	pSTAT3	1.08861	1.08834	0.911109	5.51779	6.24342	5.30406
	pSTAT5	2.58783	2.71386	2.91509	6.13138	5.41714	6.81739
	pEGFR	2.34958	1.85389	1.96647	5.20772	4.71967	5.006
Fig.S1l		NCI-H1650
	Relative Protein Level (Fold of EGF Untreated)
		LV-GFP			LV-TRIB3
	PERK	2.76933	2.39467	1.95504	15.565	10.2244	14.412
	pSTAT3	5.17129	2.98403	3.35547	11.2126	13.5609	18.4319
	pSTAT5	2.52127	2.01878	2.12995	6.61103	5.23359	7.5502
	pEGFR	4.04727	2.33978	2.38311	6.28902	5.47252	9.03787

## Sheet: Fig.S2 Data
Fig.S2c	H157/Empty Vector				H157/TRIB3-HA
	Untreated	EGF	EGF+Mon		Untreated	EGF	EGF+Mon
	101.442	53.5606	37.2918		86.6	82.42	30.85
	99.1914	50.8621	33.1417		90.27	77.82	30.99
	99.3668	41.4028	41		85.24	66.41	29.03
Fig.S2d	Time of EGF Treatment(Hr)	H157/Empty Vector			H157/TRIB3-HA
	0	0	0	0	0	0	0
	0.5	0.151732	0.131629	0.0560311	0.226269	0.316285	0.246137
	1	0.238645	0.221246	0.279377	0.497268	0.495585	0.362656
	2	0.300231	0.314696	0.327626	0.652523	0.683223	0.672391
Fig.S2e	Time of EGF Treatment(Hr)	H1650/Empty Vector			H1650/TRIB3-HA
	0	0	0	0	0	0	0
	0.5	0.07	0.02	0.11	0.34	0.26	0.33
	1	0.13	0.15	0.18	0.47	0.62	0.5
	2	0.17	0.16	0.2	0.78	0.68	0.85

[truncated: 7 more sheets: Fig.S3 Data, Fig.S4 Data, Fig.S5 Data, Fig.S6 Data, Fig.S7 Data, Fig.S8 Data, Fig.S9 Data]
